# Supplementary material for: Distribution Shifts of Acanthaster solaris Under Climate Change and the Impact on Coral Reef Habitats
Source: Animals (Basel). 2025 Mar 17;15(6):858. doi: 10.3390/ani15060858 (PMC11939250; doi:10.3390/ani15060858)
Supplement: Supplementary file 1 [file animals-15-00858-s001.zip]

Archive with 1 entries (1 files):
- animals-3512169-supplementary.pdf
